# Supplementary material for: Phenotypic and Genetic Study of the Presence of Hair Whorls in Pura Raza Español Horses
Source: Animals (Basel). 2023 Sep 16;13(18):2943. doi: 10.3390/ani13182943 (PMC10525084; doi:10.3390/ani13182943)
Supplement: Supplementary file 1 [file animals-13-02943-s001.zip]

Archive with 1 entries (1 files):
- animals-2480421-supplementary.pdf
